# Supplementary material for: Cyclophilin E (CypE) Functions as a Positive Regulator in Osteoblast Differentiation by Regulating the Transcriptional Activity of Runx2
Source: Cells. 2023 Oct 31;12(21):2549. doi: 10.3390/cells12212549 (PMC10648996; doi:10.3390/cells12212549)
Supplement: Supplementary file 1 [file cells-12-02549-s001.zip]

Archive with 1 entries (1 files):
- cells-2684481-supplementary.pdf
